# Supplementary material for: Ultrastructural and Immunohistochemical Characterization of Maternal Myofibroblasts in the Bovine Placenta around Parturition
Source: Vet Sci. 2023 Jan 7;10(1):44. doi: 10.3390/vetsci10010044 (PMC9863730; doi:10.3390/vetsci10010044)
Supplement: Supplementary file 1 [file vetsci-10-00044-s001.zip]

Archive with 1 entries (1 files):
- vetsci-2103594-supplementary.pdf
